# Supplementary material for: Early-Onset and Syndromic Pediatric Epilepsy in Kazakhstan: Clinical, Molecular, and Phenotypic Spectrum
Source: J Clin Med. 2026 May 8;15(10):3625. doi: 10.3390/jcm15103625 (PMC13206876; doi:10.3390/jcm15103625)
Supplement: Supplementary file 1 [file jcm-15-03625-s001.zip]

Archive with 1 entries (1 files):
- jcm-4295504-supplementary.xlsx
