# Supplementary material for: Early-Onset and Syndromic Pediatric Epilepsy in Kazakhstan: Clinical, Molecular, and Phenotypic Spectrum
Source: J Clin Med. 2026 May 8;15(10):3625. doi: 10.3390/jcm15103625 (PMC13206876; doi:10.3390/jcm15103625)
Supplement: Supplementary file 1 [file jcm-15-03625-s001.zip › jcm-4295504-supplementary.xlsx]

## Sheet: Table S1
Case ID	Sex	Seizure onset (months)	Gene	Ref Seq	Variant	Protein effect	Variant type	ACMG evidence	ACMG class	ClinVar Evidence	OMIM#	Epilepsy syndrome / clinical phenotype classification	Inheritance	Segregation summary	Family history	Main seizure phenotype	Developmental profile	EEG	MRI	Anti-seizure medications used, reported response	Key syndromic/extra-neurological features	Reported evidence	Reported evidence, ref.	ClinVar, ref.	Primers
Case_1	Male	13	SLC6A8	NM_005629.4	c.1431_1434del	p.Ser479Alafs*31	Frameshift	PVS1+PM2+PP4	P	No	300352, Cerebral creatine deficiency syndrome 1	SLC6A8-related creatine transporter deficiency with syndromic neurodevelopmental epilepsy	XLR	De novo	Unremarkable	Generalized tonic-clonic seizures	Global developmental delay with severe speech impairment; autism spectrum features; behavioral dysregulation; mild motor delay	Preserved background; no IEDs	Mild bilateral occipital post-hypoxic changes and a small right parietal gliotic focus	Carbamazepine, with reported partial clinical improvement	Autism spectrum features, behavioral dysregulation, diffuse hypotonia	No	-	-	F: tcctcccggcctcctactac R: ccctcagccatgacctaccg
Case_2	Male	6	SCN1A	NM_001165963.4	c.4547C>A	p.Ser1516*	Nonsense	PVS1+PS5+PM2+PP4	P	P	607208, Dravet syndrome	Dravet syndrome	AD	De novo	Sibs with post-traumatic epilepsy; family history otherwise unremarkable	Generalized tonic-clonic seizure	No apparent developmental delay at the time of assessment	Central IEDs; sleep-activated	No major structural abnormality	Valproate, with dose escalation during follow-up	Cutaneous pigmentary lesions, restrictive patent ductus arteriosus, retinal angiopathy	Mancardi et al., 2006	Mancardi, M. M., Striano, P., Gennaro, E., Madia, F., Paravidino, R., Scapolan, S., Dalla Bernardina, B., Bertini, E., Bianchi, A., Capovilla, G., Darra, F., Elia, M., Freri, E., Gobbi, G., Granata, T., Guerrini, R., Pantaleoni, C., Parmeggiani, A., Romeo, A., Santucci, M., … Zara, F. (2006). Familial occurrence of febrile seizures and epilepsy in severe myoclonic epilepsy of infancy (SMEI) patie…	https://www.ncbi.nlm.nih.gov/clinvar/RCV001050764/ https://www.ncbi.nlm.nih.gov/clinvar/RCV004734834/ https://www.ncbi.nlm.nih.gov/clinvar/RCV003448284/	F: tgtacaaaaggacacagttttaacca R: tgtaatggggtgcttctaaatctct
Case_3	Male	2	SCN1A	NM_001165963.4	c.3966A>C	p.Arg1322Ser	Missense	PM1+PM2+PM5+PP2+PP3+PP4+PP5	LP	LP	607208, Dravet syndrome	Dravet syndrome	AD	De novo	Paternal uncle (onset at 16 years)	Focal motor seizures with myoclonic features	Severe developmental delay with absent speech and delayed walking	Right frontal IEDs; secondary bilateral synchrony	Occipito-parietal hypomyelination	Multiple ASMs (valproate, topiramate, levetiracetam, clonazepam, zonisamide, clobazam) with poor response; VNS implanted	Lower-limb hypotonia	Lucariello et al., 2016	Lucariello, M., Vidal, E., Vidal, S., Saez, M., Roa, L., Huertas, D., Pineda, M., Dalfó, E., Dopazo, J., Jurado, P., Armstrong, J., & Esteller, M. (2016). Whole exome sequencing of Rett syndrome-like patients reveals the mutational diversity of the clinical phenotype. Human genetics, 135(12), 1343–1354. https://doi.org/10.1007/s00439-016-1721-3	https://www.ncbi.nlm.nih.gov/clinvar/RCV002877478/	F: gtgcaggtttcattggtcagtt R: ggcctatttctcttgcatatcacc
Case_4	Male	Neonatal	KCNQ2	NM_172107.4	c.655A>T	p.Lys219*	Nonsense	PVS1+PS4+PM2+PP4	P	LP	121200, Seizures, benign neonatal, 1	KCNQ2-related neonatal-onset epilepsy	AD	De novo	Unremarkable	Focal clonic seizures	Too young for formal developmental assessment; neonatal hypotonic phenotype	Focal IEDs; electroclinical seizures captured	No major structural abnormality	Levetiracetam, carbamazepine, oxcarbazepine; persistent seizures	Diffuse hypotonia and congenital heart defects	No	-	https://www.ncbi.nlm.nih.gov/clinvar/RCV005882541/	F: cctctgcacatcctcctgg R: gagccaccactgactccatc
Case_5	Male	1.5	ATP7A	NM_000052.7	c.3137C>T	p.Thr1046Ile	Missense	PS4+PM1+PM2+PP3+PP4	LP	LP	309400, Menkes disease	ATP7A-related Menkes disease with early-onset developmental and epileptic encephalopathy	XL	De novo	Unremarkable	Epileptic spasms	Too young for developmental assessment; early hypotonic syndrome	Multifocal IEDs; electroclinical epileptic spasms	Extensive ischemic/post-hypoxic brain injury with hydrocephalus and subdural hygromas	Multiple ASMs with persistent seizures (valproate, levetiracetam, oxcarbazepine, carbamazepine, vigabatrin)	Hypotonia, dysmorphic features, abnormal hair (sparse/coarse curly ), and limb anomalies	Fujisawa et al., 2019	Fujisawa, C., Kodama, H., Hiroki, T., Akasaka, Y., & Hamanoue, M. (2019). ATP7A mutations in 66 Japanese patients with Menkes disease and carrier detection: A gene analysis. Pediatrics international : official journal of the Japan Pediatric Society, 61(4), 345–350. https://doi.org/10.1111/ped.13817	https://www.ncbi.nlm.nih.gov/clinvar/RCV001265560/	F: agaggagagctgttgtgtataact R: accaactatatatgcaaatcacagtca
Case_6	Female	36	MECP2	NM_001110792.2	c.62+2_62+3del TG	Splice-site	Canonical splice-site	PVS1+PS4+PM2+PP4	P	P	312750, Rett syndrome	MECP2-related Rett syndrome	XLD	Paternal inheritance	Positive family history: paternal uncle has two children with cerebral palsy (spastic form), including one deceased at 1 year 6 months; in the proband’s family, three children are affected by cerebral palsy, one of whom died	Generalized seizures	Regression of previously acquired skills	Sleep-activated right centrotemporal IEDs; diffuse slowing	Minimal nonspecific white matter changes	N/A	Hand stereotypies, whole-body tremor, and dysmorphic features	Trump et al., 2016	Trump, N., McTague, A., Brittain, H., Papandreou, A., Meyer, E., Ngoh, A., Palmer, R., Morrogh, D., Boustred, C., Hurst, J. A., Jenkins, L., Kurian, M. A., & Scott, R. H. (2016). Improving diagnosis and broadening the phenotypes in early-onset seizure and severe developmental delay disorders through gene panel analysis. Journal of medical genetics, 53(5), 310–317. https://doi.org/10.1136/jmedgene…	https://www.ncbi.nlm.nih.gov/clinvar/RCV000170295/ https://www.ncbi.nlm.nih.gov/clinvar/RCV004734767/	F: cggagagagggctgtggtaa R: tcatggaatgggcgagaagg
Case_7	Female	Neonatal	SLC5A7	NM_021815.5	c.881T>C / c.597+16C>G	p.Ile294Thr	Missense + intronic unresolved	PS4+PM2+PM3+PP3+PP4+PP5 / PM2+PM3+PP4	LP / VUS	LP / VUS	617143, Myasthenic syndrome, congenital, 20, presynaptic	SLC5A7-related congenital myasthenic syndrome	AR	Maternal inheritance / De novo	Unremarkable	Unclassified convulsive seizures	No major developmental impairment; early hypotonia/weakness	Sleep-activated right frontocentral IEDs	Cerebrovascular anomalies (left ACA aneurysm, left vertebral hypoplasia)	N/A	Features compatible with a congenital myasthenic syndrome phenotype, including early-onset weakness, fatigability, ptosis, and hypotonia	Rizvi et al., 2023	Rizvi, M., Truong, T. K., Zhou, J., Batta, M., Moran, E. S., Pappas, J., Chu, M. L., Caluseriu, O., Evrony, G. D., Leslie, E. M., & Cordat, E. (2023). Biochemical characterization of two novel mutations in the human high-affinity choline transporter 1 identified in a patient with congenital myasthenic syndrome. Human molecular genetics, 32(9), 1552–1564. https://doi.org/10.1093/hmg/ddac309	https://www.ncbi.nlm.nih.gov/clinvar/RCV005882734/ https://www.ncbi.nlm.nih.gov/clinvar/RCV005884462/	c.881T>C: F: tctccatccttgtgtttcccg R: ggccgctgaactatataatacgattt c.597+16C>G: F: tgaccacagaactctcttgtttg R: agacctttctaacagtccaatgg
Case_8	Female	3	TSC1	NM_000368.5	c.587C>T	p.Pro196Leu	Missense	PM1+PM2+PP3+PP4	VUS	VUS	191100, Tuberous sclerosis-1	TSC1-associated tuberous sclerosis complex	AD	De novo	Maternal history of neurofibromatosis with plexiform involvement	Tonic seizures	Developmental delay with limited speech, abnormal gait, and hypotonia	Right frontocentrotemporal IEDs	MRI findings suggestive of tuberous sclerosis complex	Multiple ASMs (carbamazepine, levetiracetam, valproate, topiramate, clonazepam, lamotrigine, vigabatrin) with fluctuating partial response, persistent seizures	Possible tuberous sclerosis phenotype with subependymal lesions and pigmentary skin findings	No	-	https://www.ncbi.nlm.nih.gov/clinvar/RCV003037791/	F: ggtgtctggtgtgttcggat R: ctagggattggagtggcgag
Case_9	Male	5	NDUFV1	NM_007103.4	c.365C>T / c.383G>T	p.Pro122Leu / p.Arg128Leu	Missense / missense	PM1+PM2+PM3+PP1+PP3+PP4+PP5 / PM1+PM2+PM5+PP1+PP3+PP4+PP5	P / LP	P / LP	618225, Mitochondrial complex I deficiency, nuclear type 4	NDUFV1-related Leigh-spectrum epileptic encephalopathy	AR	Inherited from both parents (compound heterozygous)	Unremarkable	Generalized seizures	Severe global developmental delay with profound motor impairment	Multifocal posterior IEDs; spasm-like electroclinical events	Leigh-like symmetric mitochondrial-pattern lesions with diffuse white matter damage and hydrocephalus	NA	Optic nerve atresia, hypotonia, tracheostomy and tube feeding; phenotype suggestive of severe mitochondrial disease	Björkman et al., 2015; Pronicka et al., 2016	Björkman, K., Sofou, K., Darin, N., Holme, E., Kollberg, G., Asin-Cayuela, J., Holmberg Dahle, K. M., Oldfors, A., Moslemi, A. R., & Tulinius, M. (2015). Broad phenotypic variability in patients with complex I deficiency due to mutations in NDUFS1 and NDUFV1. Mitochondrion, 21, 33–40. https://doi.org/10.1016/j.mito.2015.01.003 Pronicka, E., Piekutowska-Abramczuk, D., Ciara, E., Trubicka, J., Roki…	https://www.ncbi.nlm.nih.gov/clinvar/RCV004554745/ https://www.ncbi.nlm.nih.gov/clinvar/RCV004586617/ https://www.ncbi.nlm.nih.gov/clinvar/RCV005101984/	F: agccacccaaagacagaatagg R: atctctccctacccacctgc
Case_10	Female	5	PRRT2	NM_145239.3	c.649dup	p.Arg217Profs*8	Frameshift	PVS1+PS3+PS4+PM2+PP1+PP4	P	P	605751, Seizures, benign familial infantile, 2	PRRT2-related self-limited familial infantile epilepsy	AD	Not detected in mother; father unavailable	Proband's sib affected with epilepsy, harboring the same variant as the proband	Focal non-motor seizures with behavioral arrest/eye deviation	Development appropriate for age	N/A	N/A	Carbamazepine and levetiracetam; good response to carbamazepine	No extra-neurological features reported	Zhang et al., 2024	Zhang, L., Wan, Z. X., Zhu, J. Y., Liu, H. J., Sun, J., Zou, X. H., Zhang, T., & Li, Y. (2024). A Girl with PRRT2 Mutation Presenting with Benign Familial Infantile Seizures Followed by Autistic Regression. Case reports in pediatrics, 2024, 5539799. https://doi.org/10.1155/2024/5539799	https://www.ncbi.nlm.nih.gov/clinvar/RCV000585818/ https://www.ncbi.nlm.nih.gov/clinvar/RCV002280097/ https://www.ncbi.nlm.nih.gov/clinvar/RCV000768059/ https://www.ncbi.nlm.nih.gov/clinvar/RCV002470742/ https://www.ncbi.nlm.nih.gov/clinvar/RCV005632221/	F: agcaagagaatggggcagtg R: agggagaggcaaacaaaggc
Case_11	Female	13	IBA57	NM_001010867.4	c.286T>C / c.667C>G	p.Tyr96His / p.Arg223Gly	Missense / missense	PM1+PM2+PM3+PP3+PP4+PP5 / PM2+PP3+PP4	P / VUS	P / VUS	615330, Multiple mitochondrial dysfunctions syndrome 3	IBA57-related multiple mitochondrial dysfunctions syndrome with developmental and epileptic encephalopathy	AR	Maternal inheritance (c.286T>C), father unavailable	Unremarkable	Generalized seizures	Severe global developmental delay with absent speech and profound motor delay	Background slowing; sleep disorganization	Diffuse white matter disease with callosal involvement and hydrocephalus, compatible with a severe metabolic/leukoencephalopathy pattern	N/A	Phenotype compatible with severe mitochondrial/metabolic encephalopathy with leukoencephalopathy-like neuroimaging changes	Liu et al., 2018	Liu, M., Zhang, J., Zhang, Z., Zhou, L., Jiang, Y., Wang, J., Xiao, J., & Wu, Y. (2018). Phenotypic spectrum of mutations in IBA57, a candidate gene for cavitating leukoencephalopathy. Clinical genetics, 93(2), 235–241. https://doi.org/10.1111/cge.13090	https://www.ncbi.nlm.nih.gov/clinvar/RCV000656683/ https://www.ncbi.nlm.nih.gov/clinvar/RCV004796264/ https://www.ncbi.nlm.nih.gov/clinvar/RCV005880965/	c.286T>C: F: ctgcagtcctggtggcga R: tgagcttccaccccatccc c.667C>G: F: ctgccgccatcctcatcc R: cctgaacttgcccacagtct
Case_12	Female	1	PEX1	NM_000466.3	c.1435_1439dup / c.1670+1G>A	p.Leu480Phefs*4 / Splice-site	Frameshift + canonical splice-site	PVS1+PM2+PM3+PP4+PP5	P / P	P / LP	601539, Peroxisome biogenesis disorder 1B	PEX1-related peroxisome biogenesis disorder with focal seizures and severe developmental and epileptic encephalopathy	AR	Inherited from both parents (compound heterozygous)	Unremarkable	Focal clonic seizures with possible bilateral spread	Profound developmental delay with severe motor impairment	Severely abnormal background; absent sleep architecture	Agenesis of the corpus callosum with colpocephaly and mild hydrocephalus	Valproate; partial reduction in seizure frequency	Craniofacial dysmorphism, diffuse hypotonia/hyporeflexia, and major CNS malformation	Rosewich, 2005	Rosewich, H., Ohlenbusch, A., & Gärtner, J. (2005). Genetic and clinical aspects of Zellweger spectrum patients with PEX1 mutations. Journal of medical genetics, 42(9), e58. https://doi.org/10.1136/jmg.2005.033324	https://www.ncbi.nlm.nih.gov/clinvar/RCV003476773/ https://www.ncbi.nlm.nih.gov/clinvar/RCV002523889/ https://www.ncbi.nlm.nih.gov/clinvar/RCV000411209/ https://www.ncbi.nlm.nih.gov/clinvar/RCV000409269/	c.1670+1G>A F: acattctttctgcttgttgacca R: tcgaagaagacaaggttatcccc c.1435_1439dup: F: tcccagacctgtgcctataga R: ctgctctcgaactcctggc
Case_13	Female	52	CDKL5	NM_001323289.2	c.2767_2768insA	p.Gly923Glufs*6	Frameshift	PVS1+PM2+PP4	LP	No	300672, EIEE2	CDKL5 deficiency disorder with developmental and epileptic encephalopathy	XLD	De novo	Unremarkable	Bilateral tonic-clonic seizures with focal/non-motor features; polymorphic seizures	Developmental delay with speech impairment and delayed motor milestones	Sleep-activated multifocal IEDs	Left hippocampal sclerosis; possible hippocampal malrotation	Levetiracetam, oxcarbazepine, topiramate; seizures persisted	Behavioral difficulties and motor incoordination	No	-	-	F: cttcctcagatccccgcttc R: tgcacacaccttcataaagctg
Case_14	Female	9	SCN1A	NM_001165963.4	c.4784T>C	p.Leu1595Pro	Missense	PM1+PM2+PM5+PP2+PP3+PP4	LP	No	604403, GEFS+	Intermediate SCN1A-related epilepsy	AD	De novo	Unremarkable	Focal motor seizures with versive and clonic features	Developmental delay with speech impairment; ASD features; preserved motor milestones	Sleep-activated bilateral frontocentrotemporal IEDs	Post-hypoxic-ischemic changes	Multiple ASMs (valproate, topiramate, levetiracetam) with improved seizure control after stiripentol	Aggression, self-injurious behavior, and mild craniofacial dysmorphism	No	-	-	F: acagaacaaatttcaaggaatggtct R: tctgattgctgggatgatcttga
Case_15	Male	3	ECHS1	NM_004092.4	c.520G>T / c.4G>C	p.Gly174Cys / p.Ala2Pro	Missense / missense	PM1+PM2 +PM3+PP2+PP4 / PM2+PM3+PM5+PP2+PP4	LP / LP	No	616277, Mitochondrial short-chain enoyl-CoA hydratase 1 deficiency	ECHS1-related mitochondrial/metabolic developmental and epileptic encephalopathy	AR	Inherited from both parents (compound heterozygous)	Unremarkable	Tonic seizures	Profound motor developmental delay with severe neurodevelopmental impairment	Multifocal IEDs; electroclinical seizures captured	Symmetric brainstem/basal ganglia/cerebellar and white matter abnormalities consistent with a metabolic encephalopathy pattern	N/A	Hypotonia, dysmorphic features, bilateral sensorineural hearing loss, and intermittent strabismus	No	-	-	c.4G>C: F: cccctcggccttagatcc R: gtcggagtcaggaggagatt c.520G>T: F: ccttcagtctcttgcctcgg R: acccatacctgcttgcttgg
Case_16	Female	47	SCN1A	NM_001165963.4	c.1214del	p.Leu405Trpfs*10	Frameshift	PVS1+PM2+PP4	P	No	604403, GEFS+	GEFS+ / non-Dravet SCN1A-related epilepsy	AD	De novo	Unremarkable	Generalized tonic-clonic seizures	Development broadly preserved	No definite IEDs; mild nonspecific sleep changes	Left hippocampal malrotation suspected, mild white matter changes, hydrocephalus, retrocerebellar cyst	N/A	Craniofacial dysmorphism and right convergent strabismus	No	-	-	F: gctagaagagaaggaagaagctga R: tcctcatacaaccacctgctc
Case_17	Female	4	SCN1A	NM_001165963.4	c.2855G>A	p.Trp952*	Nonsense	PVS1+PS4+PM2+PP4	P	P	607208, Dravet syndrome	Dravet-spectrum	AD	De novo	Unremarkable	Focal seizures	Subtle developmental/behavioral concerns	Sleep-recorded left posterior IEDs; electroclinical seizures captured	Mild nonspecific white matter changes / possible delayed myelination	Persistent seizures despite multiple ASMs (levetiracetam, valproate, oxcarbazepine, phenobarbital, valproate, carbamazepine)	No extra-neurological features reported	Depienne et al., 2009	Depienne, C., Trouillard, O., Saint-Martin, C., Gourfinkel-An, I., Bouteiller, D., Carpentier, W., Keren, B., Abert, B., Gautier, A., Baulac, S., Arzimanoglou, A., Cazeneuve, C., Nabbout, R., & LeGuern, E. (2009). Spectrum of SCN1A gene mutations associated with Dravet syndrome: analysis of 333 patients. Journal of medical genetics, 46(3), 183–191. https://doi.org/10.1136/jmg.2008.062323	https://www.ncbi.nlm.nih.gov/clinvar/RCV001382869/	F: tgattgtcaactcccacgct R: aaatggtcccagcacatcct
Case_18	Male	1.5	DEPDC5	NM_001242896.3	c.4503G>T	p.Gln1501His	Missense	PM2	VUS	No	604364, Epilepsy, familial focal, with variable foci 1	Candidate DEPDC5-associated focal epilepsy	AD	Maternal inheritance (mother unaffected)	Proband’s sib developed severe generalized seizures in infancy, progressing to daily refractory seizures; died secondary to cerebral edema and cardiorespiratory arrest during a seizure	Focal seizures with autonomic and tonic features	Development broadly preserved at the time of assessment, with age-appropriate social interaction and gross motor milestone acquisition	No definite IEDs; routine EEG	Mild nonspecific white matter injury and external hydrocephalus	Multiple ASMs (carbamazepine, levetiracetam, valproate, oxcarbazepine, and phenazepam) with no clear benefit	No extra-neurological abnormalities reported	No	-		F: agtggtgagggtgaggacaa R: tgttgtaggcccagttgtagc
Case_19	Male	7	SCN8A	NM_001330260.2	c.4205G>C	p.Gly1402Ala	Missense	PM1+PM2+PP2+PP3+PP4+BS4	LP	No	614558, EIEE13	SCN8A-associated developmental and epileptic encephalopathy–spectrum phenotype	AD	Maternal inheritance (mother unaffected)	Unremarkable	Myoclonic seizures / epileptic spasms-like events	Developmental impairment with ASD features and gait ataxia	Right posterior IEDs	Minor hippocampal asymmetry and nonspecific focal residual MRI changes	N/A	ASD features and ataxic gait	No	-		F: gctgctggtgtgtctcatct R: ggaaaggtatctctctgaaactggt
Case_20	Female	6	SCN1A	NM_001165963.4	c.2415+1delG	canonical splice-site	Canonical splice-site	PVS1+PM2+PP4+PP5	P	P	607208, Dravet syndrome	Dravet-spectrum	AD	De novo	Unremarkable	Focal non-motor seizures with tonic-clonic evolution	Mild developmental delay with speech impairment; motor development broadly preserved	Sleep-activated multifocal/bilateral IEDs	Mild nonspecific post-hypoxic white matter changes	Multiple ASMs (carbamazepine, levetiracetam, topiramate, valproate, oxcarbazepine, vigabatrin) with fluctuating and incomplete response; persistent eyelid myoclonia	Moderate upper-limb hypotonia; no major extra-neurological abnormalities reported	Depienne et al., 2009	Depienne, C., Trouillard, O., Saint-Martin, C., Gourfinkel-An, I., Bouteiller, D., Carpentier, W., Keren, B., Abert, B., Gautier, A., Baulac, S., Arzimanoglou, A., Cazeneuve, C., Nabbout, R., & LeGuern, E. (2009). Spectrum of SCN1A gene mutations associated with Dravet syndrome: analysis of 333 patients. Journal of medical genetics, 46(3), 183–191. https://doi.org/10.1136/jmg.2008.062323	https://www.ncbi.nlm.nih.gov/clinvar/RCV002012226/	F: tccaacatattcttaatctgggactgt R: gcctatgcctttctcagtttttgt
Case_21	Female	2	SMC1A	NM_006306.4	c.1959_1962del	p.Gly655Profs*4	Frameshift	PVS1+PM2+PP4	P	No	301044, EIEE85	SMC1A-related developmental and epileptic encephalopathy with CdLS-like features	XLD	De novo	Unremarkable	Focal seizures with tonic and autonomic/oral automatisms	Severe developmental delay with absent speech and delayed walking	Diffuse background slowing; no definite focal IEDs	No major structural lesion	Multiple ASMs (valproate, carbamazepine, levetiracetam) with fluctuating partial response and recurrent seizures	SMC1A-related syndrome with CdLS-like dysmorphism and distal foot anomalies	No	-	-	F: gtgacaacgtggaagatgcc R: tgccttcatctgctcctgaa
Case_22	Female	11	SCN1A	NM_001165963.4	c.4906C>T	p.Arg1636*	Nonsense	PVS1+PS2+PM2+PP4	P	P	604403, GEFS+	GEFS+ / non-Dravet SCN1A-related epilepsy	AD	De novo	Unremarkable	Focal to bilateral tonic-clonic seizures	Age-appropriate development	Right frontal/frontotemporal IEDs; photoparoxysmal response	Mild nonspecific white matter injury and hydrocephalus	Levetiracetam and lamotrigine were ineffective/worsening; improved on carbamazepine	No extra-neurological features reported	Tsai et al., 2018	Tsai, M. H., Chan, C. K., Chang, Y. C., Lin, C. H., Liou, C. W., Chang, W. N., Ng, C. C., Lim, K. S., & Hwang, D. Y. (2018). Molecular Genetic Characterization of Patients With Focal Epilepsy Using a Customized Targeted Resequencing Gene Panel. Frontiers in neurology, 9, 515. https://doi.org/10.3389/fneur.2018.00515	https://www.ncbi.nlm.nih.gov/clinvar/RCV000804066/ https://www.ncbi.nlm.nih.gov/clinvar/RCV000180823/ https://www.ncbi.nlm.nih.gov/clinvar/RCV003128152/	F: tgaaccttaccttggagctttaga R: caatccatcccagccagcag
Case_23	Male	13	TSC1	NM_000368.5	c.1812T>A	p.Tyr604*	Nonsense	PVS1+PM2+PP1+PP4	P	No	191100, Tuberous sclerosis-1	TSC1-related tuberous sclerosis complex with focal epilepsy	AD	Paternal inheritance	Paternal history of seizures	Focal seizures with myoclonic features	Mild developmental delay with limited speech and delayed walking	High-index posterior IEDs; right hemispheric predominance	MRI compatible with tuberous sclerosis complex	Valproate with partial benefit; topiramate associated with worsening	Tuberous sclerosis phenotype with skin lesions, cardiac rhabdomyomas, and ocular involvement	No	-	-	F: cctttactcccatagacctgcc R: cagtctgtccagcacttcca
Case_24	Male	72	SCN1A	NM_001165963.4	c.4793A>T	p.Tyr1598Phe	Missense	PM1+PM2+PP2+PP3+PP4	LP	VUS	604403, GEFS+	GEFS+ / non-Dravet SCN1A-related epilepsy	AD	Parental testing not available	Unremarkable	Focal motor seizures	Age-appropriate development	Right frontocentrotemporal ictal epileptiform activity	Right hemispheric PET hypometabolism consistent with epileptogenic cortex	Multiple ASMs (levetiracetam, carbamazepine, diazepam, oxcarbazepine, topiramate, and hydrocortisone) with limited benefit; partial response to hydrocortisone, relapse on dose reduction	Dysmorphic features	Till et al., 2020	Till, Á., Zima, J., Fekete, A., Bene, J., Czakó, M., Szabó, A., Melegh, B., & Hadzsiev, K. (2020). Mutation spectrum of the SCN1A gene in a Hungarian population with epilepsy. Seizure, 74, 8–13. https://doi.org/10.1016/j.seizure.2019.10.019	https://www.ncbi.nlm.nih.gov/clinvar/RCV000812724/	F: acagaacaaatttcaaggaatggtct R: tctgattgctgggatgatcttga
Case_25	Female	8	SCN2A	NM_001040142.2	c.2014G>A	p.Glu672Lys	Missense	PM2+PP2+PP3+PP4+BS4	VUS	No	607745, Seizures, benign familial infantile, 3	SCN2A-associated infantile epilepsy with tonic seizures	AD	Paternal inheritance (father unaffected)	Unremarkable	Tonic seizures	Mild speech delay with otherwise preserved motor development	Sleep-activated bilateral multifocal IEDs	Mild nonspecific subcortical white matter changes	Levetiracetam with reported benefit	No extra-neurological abnormalities reported	No	-	-	F: agcaaaggacattggctctga R: cagcttgattgaacaaactccca
Case_26	Male	<1	SCAF4	NM_020706.2	c.1280A>T	p.His427Leu	Missense	PM2+PP4+BP1	VUS	No	620511, Fliedner-Zweier syndrome	SCAF4-associated syndromic developmental and epileptic encephalopathy	AD	Maternal inheritance (mother unaffected)	Unremarkable	Epileptic spasms / seizure clusters; polymorphic seizures	Developmental delay with speech impairment, delayed walking, stereotypies, ataxia, and dystonia	Sleep-activated bilateral occipital IEDs; slowing	Parieto-occipital encephalomalacic/gliotic changes and left temporal arachnoid cyst	Multiple ASMs (valproate, topiramate, and vigabatrin) with fluctuating and overall limited response	Optic nerve atrophy, nystagmus, facial/oral dysmorphism, and movement abnormalities	No	-	-	F: actagtaatttggtcccaggca R: ccccttctacacacatatacaaataca
Case_27	Male	2	PIGA	NM_002641.4	c.424G>A	p.Ala142Thr	Missense	PM1+PM2+PM3+PP3+PP4+PP5	LP	VUS	300868, Multiple congenital anomalies-hypotonia-seizures syndrome 2	PIGA-related multiple congenital anomalies–hypotonia–seizures syndrome with tonic seizures	XLR	Not detected in mother; father unavailable	Unremarkable	Tonic seizures	Too young for formal developmental assessment; severe motor delay with hypotonia/dystonic tendency	Right parieto-occipital IEDs	Leigh-like bilateral metabolic-pattern lesions involving deep gray nuclei and brainstem	N/A	Craniofacial dysmorphism, congenital heart defects, ocular abnormalities, and severe motor impairment	Olson et al., 2017	Olson, H. E., Kelly, M., LaCoursiere, C. M., Pinsky, R., Tambunan, D., Shain, C., Ramgopal, S., Takeoka, M., Libenson, M. H., Julich, K., Loddenkemper, T., Marsh, E. D., Segal, D., Koh, S., Salman, M. S., Paciorkowski, A. R., Yang, E., Bergin, A. M., Sheidley, B. R., & Poduri, A. (2017). Genetics and genotype-phenotype correlations in early onset epileptic encephalopathy with burst suppression. A…	https://www.ncbi.nlm.nih.gov/clinvar/RCV002535212/	F: gcatccgttacctcaccagt R: ggtctggagtgaagtcagtagg
Case_28	Male	60	TSC2	NM_000548.5	c.4183C>T	p.Gln1395*	Nonsense	PVS1+PS2+PM2+PP4+PP5	P	P	613254, Tuberous sclerosis-2	TSC2-related tuberous sclerosis complex with focal epilepsy	AD	Not detected in mother; father unavailable	Family history positive for TSC-associated manifestations: father diagnosed with tuberous sclerosis, paternal grandfather with epilepsy; all children had MRI-detected calcifications, while the father and sibs showed small hypopigmented leaf-shaped macules	Focal to bilateral tonic-clonic seizures	Speech delay; motor milestones largely preserved	Sleep-activated right frontal IEDs	MRI compatible with tuberous sclerosis complex	Valproate and levetiracetam without clear benefit; topiramate combination not tolerated	Tuberous sclerosis phenotype with skin lesions and retinal involvement	Zhou et al., 2021	Zhou, Y., Wang, X., Wang, J., Ding, Y., Wang, Y., Li, H., Zhao, R., & Wu, B. (2021). Identification of TSC2 mosaic mutation limited to cortical tuber with TSC targeted sequencing: a case report and literature review. Child's nervous system : ChNS : official journal of the International Society for Pediatric Neurosurgery, 37(12), 3945–3949. https://doi.org/10.1007/s00381-021-05059-1	https://www.ncbi.nlm.nih.gov/clinvar/RCV005865289/ https://www.ncbi.nlm.nih.gov/clinvar/RCV001042530/ https://www.ncbi.nlm.nih.gov/clinvar/RCV002288954/	F: agtcgtcctcagtctccagc R: ggcgtccctctctactctct
Case_29	Female	4	TSC2	NM_000548.5	c.5024C>T	p.Pro1675Leu	Missense	PS2+PS3+PM1+PM2+PM5+PP3+PP4+PP5	P	P	613254, Tuberous sclerosis-2	TSC2-related tuberous sclerosis complex with focal epilepsy	AD	Not detected in mother; father unavailable	Unremarkable	Focal to bilateral tonic-clonic seizures with epileptic spasms	Developmental delay with delayed speech and walking	N/A	N/A	N/A	Tuberous sclerosis phenotype with hypopigmented skin lesions, facial angiofibromas, and ocular abnormalities	Apam-Garduño et al., 2021	Apam-Garduño, D., Cazarín-Barrientos, J., Hernández-Martínez, N. L., Reyna-Fabián, M. E., Magaña, M., Alcántara-Ortigoza, M. A., González-Del Angel, A., & Rivera-Vega, M. R. (2023). Clinical, pathological, and molecular correlation of folliculocystic and collagen hamartoma: A new potential diagnostic criterion for tuberous sclerosis complex?. Journal of cutaneous pathology, 50(6), 481–486. https:…	https://www.ncbi.nlm.nih.gov/clinvar/RCV000013201/ https://www.ncbi.nlm.nih.gov/clinvar/RCV002496339/	F: gggaaagttcaggggcagat R: tctggggagacttggtggt
Case_30	Female	18	KCNQ5	NM_019842.4	c.2066A>G	p.Gln689Arg	Missense	PM2+PP2+PP4+BS4	VUS	No	617601, Intellectual developmental disorder, autosomal dominant 46	KCNQ5-associated developmental and epileptic encephalopathy	AD	Paternal inheritance (father unaffected)	Unremarkable	Epileptic spasms / nodding seizures	Developmental delay with limited speech	Generalized high-index IEDs	Left hippocampal malrotation and mild nonspecific MRI changes	Multiple ASMs (valproate, lamotrigine, levetiracetam, topiramate, and vigabatrin) with only transient partial benefit and persistent daily seizures	No extra-neurological abnormalities reported	No	-	-	F: tggcttcattccagatcccac R: cagatgcttgatggctggga
Case_31	Male	Neonatal	PNPO	NM_018129.4	c.673C>T	p.Arg225Cys	Missense	PS3+PM1+PM2+PM3+PM5+PP2+PP3+PP4+PP5	P	P	610090, Pyridoxamine 5'-phosphate oxidase deficiency	PNPO deficiency with neonatal-onset vitamin B6-responsive epileptic encephalopathy	AR	Inherited from both parents (homozygous)	Unremarkable	Clustered myoclonic/startle-like seizures with febrile sensitivity	Early developmental delay with severe gross motor impairment and hypotonia	High-index multifocal IEDs	Temporal/hippocampal abnormalities, corpus callosum hypoplasia, and mild hydrocephalus	Pyridoxine with initial benefit; recurrent episodes treated with diazepam	Hypotonia, stereotyped movements, dysmorphic features, skin pigmentary changes, and hypertrichosis	Mills et al., 2014	Mills, P. B., Camuzeaux, S. S., Footitt, E. J., Mills, K. A., Gissen, P., Fisher, L., Das, K. B., Varadkar, S. M., Zuberi, S., McWilliam, R., Stödberg, T., Plecko, B., Baumgartner, M. R., Maier, O., Calvert, S., Riney, K., Wolf, N. I., Livingston, J. H., Bala, P., Morel, C. F., … Clayton, P. T. (2014). Epilepsy due to PNPO mutations: genotype, environment and treatment affect presentation and out…	https://www.ncbi.nlm.nih.gov/clinvar/RCV004537581/ https://www.ncbi.nlm.nih.gov/clinvar/RCV000850584/	F: gcccctgtgtttacttgaagc R: atcccacaccctctcttgac
